# Supplementary material for: GhCKX14 responding to drought stress by modulating antioxi-dative enzyme activity in Gossypium hirsutum compared to CKX family genes
Source: BMC Plant Biol. 2023 Sep 2;23:409. doi: 10.1186/s12870-023-04419-0 (PMC10474641; doi:10.1186/s12870-023-04419-0)
Supplement: Supplementary file 1 — Supplementary Material 1 [file 12870_2023_4419_MOESM1_ESM.xlsx]

## Sheet: Table S1
Table S1 Information of CKX gene family members
cotton	gene	gene	Location			Strand	Exon	Protein					Subcellular
species	name	ID	Chromosomes	Start	End			protein length(aa)	Molecular Weight (kDa)	Charge	Isoelectric Point	Grand Average of Hydropathy	Location
G. arboreum	GaCKX1	Ga01G1236	Chr01	25732184	25735702	+	5	528	59.143	-4.5	5.996	-0.115	Vacuolar
	GaCKX2	Ga04G1289	Chr04	78077465	78079523	+	5	518	57.772	15.5	8.477	-0.075	Vacuolar
	GaCKX3	Ga05G0412	Chr05	3690115	3693234	-	4	519	57.762	-3.5	5.995	-0.195	Vacuolar
	GaCKX4	Ga05G2014	Chr05	18357452	18361373	+	5	531	59.136	2.5	6.735	-0.166	Vacuolar
	GaCKX5	Ga06G0077	Chr06	580015	584037	+	5	520	58.183	2.5	6.844	-0.188	Vacuolar
	GaCKX6	Ga06G0751	Chr06	13296688	13299175	+	5	522	58.435	11	9.318	-0.195	Vacuolar
	GaCKX7	Ga06G0923	Chr06	25379918	25384109	-	4	490	54.32	-6.5	5.353	-0.213	Vacuolar
	GaCKX8	Ga07G0130	Chr07	1474930	1479145	+	5	524	59.061	7	7.342	-0.236	Extracellular
	GaCKX9	Ga08G2904	Chr08	128828460	128832269	-	4	514	57.125	3	7.058	-0.195	Vacuolar
	GaCKX10	Ga09G1377	Chr09	69919511	69921663	+	5	542	60.885	6.5	7.274	-0.107	Vacuolar
	GaCKX11	Ga10G0120	Chr10	1258651	1260550	+	5	516	58.115	15.5	8.874	-0.114	Vacuolar
	GaCKX12	Ga13G0141	Chr13	1443463	1445382	-	5	522	58.606	14.5	8.559	-0.113	Vacuolar
	GaCKX13	Ga13G2346	Chr13	118733834	118736739	+	4	515	57.418	-2	6.251	-0.198	Vacuolar
	GaCKX14	Ga13G2405	Chr13	119312748	119316113	-	5	526	59.662	12.5	9.019	-0.248	Extracellular
G. raimondii	GrCKX1	Gorai.001G012300	Chr01	1181014	1184707	+	5	524	59.157	2.5	6.765	-0.222	Extracellular
	GrCKX2	Gorai.002G126300	Chr02	19210091	19213476	+	6	503	56.438	-3	6.16	-0.279	Vacuolar
	GrCKX3	Gorai.004G286300	Chr04	61682081	61685860	-	4	514	57.219	1	6.682	-0.199	Vacuolar
	GrCKX4	Gorai.006G134800	Chr06	39012572	39015637	+	5	542	60.728	0.5	6.557	-0.1	Vacuolar
	GrCKX5	Gorai.009G040700	Chr09	3002855	3006351	-	4	519	57.928	-5.5	5.659	-0.192	Vacuolar
	GrCKX6	Gorai.009G198300	Chr09	15352123	15357299	+	5	531	59.163	2.5	6.735	-0.182	Vacuolar
	GrCKX7	Gorai.010G007500	Chr10	477052	481619	+	5	536	60.073	4	7.036	-0.202	Vacuolar
	GrCKX8	Gorai.010G083400	Chr10	12359155	12361918	+	5	522	58.682	7.5	8.846	-0.205	Vacuolar
	GrCKX9	Gorai.010G096700	Chr10	16325484	16330068	-	4	512	56.885	0.5	6.606	-0.225	Vacuolar
	GrCKX10	Gorai.011G295400	Chr11	62589554	62592117	+	5	527	59.238	10	7.995	-0.104	Vacuolar
	GrCKX11	Gorai.012G081000	Chr12	13205600	13208071	+	5	518	57.952	14	8.263	-0.103	Vacuolar
	GrCKX12	Gorai.013G014800	Chr13	1005671	1007963	-	5	522	58.513	16.5	9.035	-0.084	Vacuolar
	GrCKX13	Gorai.013G221000	Chr13	54104659	54107903	+	4	515	57.471	-3	6.111	-0.21	Vacuolar
	GrCKX14	Gorai.013G227400	Chr13	54694905	54698634	-	5	526	59.528	13	9.022	-0.234	Extracellular
G. hirsutum	GhCKX1	GH_A01G1119	At01	23528572	23532087	+	5	528	59.184	-4.5	5.996	-0.117	Vacuolar
	GhCKX2	GH_A05G0390	At05	3682519	3685638	-	4	519	57.796	-4.5	5.829	-0.2	Vacuolar
	GhCKX3	GH_A05G1899	At05	17934339	17938263	+	5	531	59.12	2.5	6.735	-0.169	Vacuolar
	GhCKX4	GH_A06G0063	At06	554324	558348	+	5	520	58.265	3	6.887	-0.186	Vacuolar
	GhCKX5	GH_A06G0787	At06	17508461	17510947	+	5	522	58.551	11	9.318	-0.202	Vacuolar
	GhCKX6	GH_A06G0907	At06	25092511	25096698	+	4	512	56.811	-1.5	6.261	-0.193	Vacuolar
	GhCKX7	GH_A07G0124	At07	1306282	1309318	+	4	501	56.627	6	7.171	-0.219	Extracellular
	GhCKX8	GH_A08G2811	At08	124540279	124544090	-	4	514	57.152	1	6.682	-0.19	Vacuolar
	GhCKX9	GH_A09G1369	At09	69096964	69099112	+	5	542	60.79	1.5	6.655	-0.107	Vacuolar
	GhCKX10	GH_A10G2677	At10	115006715	115008615	+	5	527	59.253	11	8.013	-0.111	Vacuolar
	GhCKX11	GH_A13G0135	At13	1448930	1450851	-	5	522	58.659	15.5	8.856	-0.127	Vacuolar
	GhCKX12	GH_A13G2171	At13	105527433	105530317	+	4	515	57.447	-3	6.11	-0.194	Vacuolar
	GhCKX13	GH_A13G2225	At13	106081835	106084152	-	4	429	48.037	10	9.219	-0.138	Extracellular
	GhCKX14	GH_D01G1177	Dt01	18136197	18139010	+	5	478	53.539	-8.5	5.29	-0.144	Vacuolar
	GhCKX15	GH_D04G0740	Dt04	13796777	13798825	+	5	518	57.895	14	8.263	-0.093	Vacuolar
	GhCKX16	GH_D05G0393	Dt05	3174110	3177240	-	4	519	57.957	-5.5	5.662	-0.2	Vacuolar
	GhCKX17	GH_D05G1936	Dt05	16552172	16556032	+	5	531	59.261	2	6.699	-0.181	Vacuolar
	GhCKX18	GH_D06G0049	Dt06	436688	440781	+	5	536	59.907	7	7.687	-0.174	Vacuolar
	GhCKX19	GH_D06G0765	Dt06	12908227	12910706	+	5	522	58.519	5.5	8.373	-0.194	Vacuolar
	GhCKX20	GH_D06G0907	Dt06	16791184	16795340	-	4	512	56.711	-1.5	6.261	-0.219	Vacuolar
	GhCKX21	GH_D07G0131	Dt07	1291214	1294912	+	5	524	59.103	3	6.801	-0.23	Extracellular
	GhCKX22	GH_D08G2804	Dt08	68556785	68560383	-	4	514	57.219	1	6.682	-0.199	Vacuolar
	GhCKX23	GH_D09G1318	Dt09	39611276	39613419	+	5	542	60.709	-0.5	6.46	-0.089	Vacuolar
	GhCKX24	GH_D10G2783	Dt10	66763758	66765659	+	4	553	61.888	10.5	8.002	-0.12	Vacuolar
	GhCKX25	GH_D13G0136	Dt13	1152654	1154553	-	5	518	57.984	14.5	8.665	-0.066	Vacuolar
	GhCKX26	GH_D13G2153	Dt13	59569751	59572652	+	4	515	57.416	-3	6.111	-0.217	Vacuolar
	GhCKX27	GH_D13G2207	Dt13	60214372	60217824	-	5	526	59.644	11	8.637	-0.251	Extracellular
G. barbadense	GbCKX1	GB_A01G1131	At01	23007451	23010962	+	5	528	59.139	-4.5	5.995	-0.117	Vacuolar
	GbCKX2	GB_A05G0395	At05	3920007	3923126	-	4	519	57.853	-3.5	5.995	-0.203	Vacuolar
	GbCKX3	GB_A05G1926	At05	18431903	18435829	+	5	531	59.15	2.5	6.735	-0.174	Vacuolar
	GbCKX4	GB_A05G3575	At05	77765679	77767728	-	5	515	57.567	14	8.263	-0.101	Vacuolar
	GbCKX5	GB_A06G0067	At06	591912	595936	+	5	520	58.191	3	6.887	-0.186	Vacuolar
	GbCKX6	GB_A06G0821	At06	17157847	17160333	+	5	522	58.5	10	9.189	-0.197	Vacuolar
	GbCKX7	GB_A06G0946	At06	24706976	24711162	+	4	512	56.811	-1.5	6.261	-0.193	Vacuolar
	GbCKX8	GB_A07G0116	At07	1374397	1378623	+	5	524	59.149	8.5	7.579	-0.244	Extracellular
	GbCKX9	GB_A08G2924	At08	120217573	120221387	-	4	514	57.169	2	6.857	-0.205	Vacuolar
	GbCKX10	GB_A09G1486	At09	65065907	65068057	+	5	542	60.759	3.5	6.866	-0.114	Vacuolar
	GbCKX11	GB_A10G2850	At10	111639149	111641051	+	5	527	59.253	11	8.013	-0.111	Vacuolar
	GbCKX12	GB_A13G0133	At13	1368439	1370359	-	5	522	58.616	14.5	8.665	-0.111	Vacuolar
	GbCKX13	GB_A13G2307	At13	107723300	107742334	+	4	515	57.526	-3	6.109	-0.196	Vacuolar
	GbCKX14	GB_A13G2363	At13	108285911	108289243	-	5	526	59.827	13.5	9.154	-0.253	Extracellular
	GbCKX15	GB_D01G1218	Dt01	18402740	18405550	+	5	528	59.132	-4	6.03	-0.149	Vacuolar
	GbCKX16	GB_D04G0765	Dt04	13532036	13534083	+	5	518	57.895	14	8.263	-0.093	Vacuolar
	GbCKX17	GB_D05G0395	Dt05	3428616	3431747	-	4	519	57.959	-6.5	5.502	-0.193	Vacuolar
	GbCKX18	GB_D05G1953	Dt05	16819282	16823144	+	5	531	59.176	1	6.604	-0.174	Vacuolar
	GbCKX19	GB_D06G0069	Dt06	554624	558718	+	5	536	60.043	5	7.211	-0.192	Vacuolar
	GbCKX20	GB_D06G0807	Dt06	12484069	12486548	+	5	522	58.625	4.5	8.039	-0.21	Vacuolar
	GbCKX21	GB_D06G0952	Dt06	16279151	16283297	-	4	512	56.681	-1.5	6.26	-0.214	Vacuolar
	GbCKX22	GB_D07G0125	Dt07	1307061	1310763	+	5	524	59.103	3	6.801	-0.23	Extracellular
	GbCKX23	GB_D08G2916	Dt08	67176915	67180558	-	4	514	57.168	-0.5	6.437	-0.194	Vacuolar
	GbCKX24	GB_D09G1323	Dt09	41016671	41018816	+	5	542	60.659	-0.5	6.46	-0.097	Vacuolar
	GbCKX25	GB_D10G2807	Dt10	66655197	66657098	+	5	527	59.238	10	7.995	-0.104	Vacuolar
	GbCKX26	GB_D13G0130	Dt13	1063614	1065526	-	5	522	58.513	16.5	9.035	-0.084	Vacuolar
	GbCKX27	GB_D13G2255	Dt13	56413112	56416014	+	4	515	57.416	-4	5.962	-0.217	Vacuolar
	GbCKX28	GB_D13G2314	Dt13	56988506	56991926	-	5	526	59.683	12	8.847	-0.246	Extracellular

## Sheet: Table S2
Table S2 Selection pressure in different gene pairs
gene1	gene2	ka	ks	ka/ks	Duplicate	Purifying selection
Ghir_A13G022910.1	Ga13G2646.1	0	0.0130722	0	Segmental	YES
Ghir_D05G011070.1	Gorai.009G115000.1	0	0.020883	0	Segmental	YES
Ghir_A13G022910.1	Ghir_D13G023560.1	0.00333937	0.0429263	0.077793	Segmental	YES
Ghir_D13G023560.1	Ga13G2646.1	0.0033403	0.042888	0.0778843	Segmental	YES
Ga05G1168.1	Gorai.009G115000.1	0.00651116	0.0567983	0.114637	Segmental	YES
Ghir_A05G011340.1	Gorai.009G115000.1	0.00651116	0.0567983	0.114637	Segmental	YES
Ga07G0149.1	Gorai.001G014200.1	0.011752	0.0787932	0.14915	Segmental	YES
Ghir_D01G020900.1	Gorai.002G234400.1	0.0028169	0.0182657	0.154218	Segmental	YES
Ghir_A05G041910.1	Ga04G2036.1	0.0014782	0.00928086	0.159274	Segmental	YES
Ghir_A05G011340.1	Ghir_D05G011070.1	0.00651116	0.0349918	0.186077	Segmental	YES
Ghir_D05G011070.1	Ga05G1168.1	0.00651116	0.0349918	0.186077	Segmental	YES
Ghir_A07G001440.1	Gorai.001G014200.1	0.0162049	0.0840384	0.192827	Segmental	YES
Ghir_A13G022910.1	Gorai.013G251200.1	0.00915504	0.0469602	0.194953	Segmental	YES
Ga13G2646.1	Gorai.013G251200.1	0.00915719	0.0469252	0.195144	Segmental	YES
Ghir_D07G001460.1	Gorai.001G014200.1	0.00292327	0.0141181	0.207059	Segmental	YES
Ghir_A05G011340.1	Ga10G3056.1	0.0801066	0.366452	0.2186	Segmental	YES
Ghir_A05G041910.1	Gorai.012G010900.1	0.0164104	0.0727549	0.225557	Segmental	YES
Ghir_D04G001020.1	Ga04G2036.1	0.0178109	0.0763741	0.233206	Segmental	YES
Ga04G2036.1	Gorai.012G010900.1	0.0191472	0.0809824	0.236436	Segmental	YES
Ghir_A05G041910.1	Ghir_D04G001020.1	0.0164104	0.0676787	0.242475	Segmental	YES
Ghir_A10G005030.1	Gorai.011G057600.1	0.0159298	0.0630055	0.252832	Segmental	YES
Ghir_A13G020490.1	Ghir_D06G008090.1	0.185993	0.691123	0.269117	Segmental	YES
Ga10G2522.1	Gorai.011G057600.1	0.0172803	0.0629111	0.274679	Segmental	YES
Ghir_A10G005030.1	Ghir_D10G005810.1	0.0159527	0.0580431	0.274843	Segmental	YES
Ghir_A05G011340.1	Ghir_D10G000740.1	0.096385	0.348357	0.276685	Segmental	YES
Ghir_D10G000740.1	Ga05G1168.1	0.096385	0.348357	0.276685	Segmental	YES
Ga13G2393.1	Gorai.001G014200.1	0.206857	0.719324	0.287572	Segmental	YES
Ghir_A05G014200.1	Gorai.012G010900.1	0.159065	0.528922	0.300734	Segmental	YES
Ghir_A13G020490.1	Gorai.001G014200.1	0.211856	0.699984	0.302659	Segmental	YES
Ghir_A05G014200.1	Ghir_D04G001020.1	0.160952	0.51926	0.309965	Segmental	YES
Ghir_A05G014200.1	Ga04G2036.1	0.16965	0.541742	0.313157	Segmental	YES
Ghir_D13G021330.1	Gorai.001G014200.1	0.21713	0.692682	0.313463	Segmental	YES
Ghir_A13G020490.1	Ga06G0790.1	0.224836	0.715083	0.31442	Segmental	YES
Ghir_D04G001020.1	Gorai.009G143800.1	0.166408	0.525307	0.316783	Segmental	YES
Ghir_D13G023560.1	Gorai.013G251200.1	0.0033403	0.0104943	0.318297	Singleton	YES
Ghir_A11G034270.1	Gorai.002G234400.1	0.225196	0.70695	0.318546	Segmental	YES
Ghir_A10G005030.1	Ghir_D06G008090.1	0.492937	1.54615	0.318816	Segmental	YES
Ga06G0790.1	Gorai.013G226200.1	0.21952	0.673172	0.326097	Segmental	YES
Ga04G2036.1	Gorai.009G143800.1	0.174729	0.534237	0.327063	Segmental	YES
Ghir_A10G005030.1	Ga05G1461.1	0.173304	0.528765	0.327753	Segmental	YES
Ghir_D05G013970.1	Ga04G2036.1	0.172872	0.526845	0.328128	Segmental	YES
Ghir_A06G007880.1	Ga13G2393.1	0.223091	0.667269	0.334334	Segmental	YES
Ghir_A11G034270.1	Ga02G1508.1	0.243936	0.72821	0.33498	Segmental	YES
Ghir_A07G001440.1	Ghir_D06G008090.1	0.186686	0.554333	0.336776	Segmental	YES
Ghir_A11G034270.1	Ghir_D01G020900.1	0.235558	0.696842	0.338036	Segmental	YES
Ghir_D13G021330.1	Ga06G0790.1	0.223323	0.650539	0.343289	Segmental	YES
Ghir_A06G007880.1	Gorai.013G226200.1	0.21651	0.629342	0.344027	Segmental	YES
Ghir_D06G008090.1	Gorai.001G014200.1	0.185043	0.535496	0.345555	Segmental	YES
Ghir_D10G005810.1	Ga05G1461.1	0.173101	0.495	0.349699	Segmental	YES
Ghir_A06G007880.1	Ghir_D13G021330.1	0.219247	0.624126	0.351286	Segmental	YES
Ga11G0178.1	Gorai.002G234400.1	0.2564	0.727085	0.352642	Segmental	YES
Ghir_A01G019400.1	Ga11G0178.1	0.258193	0.727687	0.354813	Segmental	YES
Ga08G1715.1	Gorai.004G172100.1	0.00980807	0.0274882	0.35681	Segmental	YES
Ga08G1715.1	Gorai.004G172100.1	0.00980807	0.0274882	0.35681	Segmental	YES
Ghir_A06G007880.1	Ga07G0149.1	0.212066	0.570242	0.371887	Segmental	YES
Ghir_A01G019400.1	Ghir_D01G020900.1	0.0156757	0.0418876	0.374232	Segmental	YES
Ghir_A07G001440.1	Ga06G0790.1	0.218941	0.579571	0.377764	Segmental	YES
Ghir_A01G019400.1	Ga04G1132.1	0.188579	0.496315	0.379958	Segmental	YES
Ghir_A08G005910.1	Ga08G0634.1	0.0199745	0.052195	0.382691	Segmental	YES
Ghir_D07G001460.1	Ga05G1461.1	0.593502	1.54958	0.383008	Segmental	YES
Ga06G0790.1	Gorai.001G014200.1	0.213896	0.55545	0.385087	Segmental	YES
Ghir_D11G034910.1	Gorai.002G234400.1	0.241846	0.62536	0.38673	Segmental	YES
Ghir_A01G019400.1	Gorai.007G363800.1	0.239434	0.615805	0.388815	Segmental	YES
Ghir_A01G019400.1	Ghir_D11G034910.1	0.254867	0.655015	0.389101	Segmental	YES
Ghir_A04G005490.1	Ga02G1508.1	0.244009	0.615666	0.396333	Segmental	YES
Ghir_D11G034910.1	Ga02G1508.1	0.259843	0.650382	0.399524	Segmental	YES
Ga02G1508.1	Gorai.007G363800.1	0.244344	0.611348	0.399681	Segmental	YES
Ghir_A06G007880.1	Gorai.010G086300.1	0.0182596	0.0456415	0.400065	Segmental	YES
Ghir_A05G014200.1	Ghir_D07G001460.1	0.643384	1.60318	0.401316	Segmental	YES
Ghir_A06G007880.1	Gorai.001G014200.1	0.21287	0.52962	0.40193	Segmental	YES
Ghir_A01G019400.1	Gorai.002G234400.1	0.0160846	0.0396714	0.405446	Segmental	YES
Ghir_A08G015310.1	Gorai.004G172100.1	0.0106981	0.0255561	0.418612	Segmental	YES
Ghir_A04G005490.1	Gorai.002G234400.1	0.238762	0.56642	0.421529	Segmental	YES
Ghir_A04G005490.1	Ghir_D01G020900.1	0.216218	0.503674	0.429282	Segmental	YES
Ghir_D06G008090.1	Ga05G1461.1	0.571031	1.31754	0.433406	Segmental	YES
Ga02G1508.1	Gorai.009G394400.1	0.360945	0.831772	0.433947	Segmental	YES
Ga04G1132.1	Gorai.002G234400.1	0.226108	0.520024	0.434802	Segmental	YES
Ghir_A08G005910.1	Gorai.004G066000.1	0.0390544	0.087691	0.445364	Segmental	YES
Ga06G0790.1	Gorai.010G086300.1	0.0182596	0.0389487	0.46881	Segmental	YES
Ghir_D01G020900.1	Ga02G1508.1	0.0200036	0.0419201	0.477183	Segmental	YES
Ghir_D08G016110.1	Ga08G1715.1	0.0132618	0.0277681	0.477593	Segmental	YES
Ghir_A06G007880.1	Ghir_D06G008090.1	0.0223783	0.0456415	0.490307	Segmental	YES
Ga02G1508.1	Gorai.002G234400.1	0.0201557	0.0397006	0.507694	Segmental	YES
Ghir_A05G014200.1	Ghir_D05G013970.1	0.0226575	0.0391127	0.579287	Segmental	YES
Ghir_D10G000420.1	Gorai.011G004400.1	0.0300876	0.051302	0.58648	Segmental	YES
Ghir_A08G015310.1	Ghir_D08G016110.1	0.0154924	0.0258423	0.599497	Segmental	YES
Ghir_D10G000740.1	Gorai.011G004400.1	0.0231381	0.0372958	0.620393	Segmental	YES
Ga05G1461.1	Gorai.009G143800.1	0.0322778	0.050792	0.63549	Segmental	YES
Ghir_A06G007880.1	Ga06G0790.1	0.0296499	0.0456339	0.649734	Segmental	YES
Ghir_A05G014200.1	Gorai.009G143800.1	0.0288351	0.0440583	0.654476	Segmental	YES
Ghir_D08G016110.1	Gorai.004G172100.1	0.0076983	0.0102653	0.749931	Segmental	YES
Ghir_D05G013970.1	Gorai.009G143800.1	0.0054036	0.00426592	1.26669	Segmental	NO
Ghir_D01G013290.1	Gorai.002G151800.1	0.00669348	0.0045249	1.47926	Segmental	NO
Ga08G0634.1	Gorai.004G066000.1	0.0231623	0.0143889	1.60973	Segmental	NO
Ghir_D10G005810.1	Gorai.011G057600.1	0.00791303	0.00429032	1.84439	Segmental	NO
Ghir_A01G019400.1	Ga02G1508.1	0.00398937	0		Segmental
Ghir_A02G012520.1	Ga02G0737.1	0.00427149	0		Segmental
Ghir_A04G005490.1	Gorai.009G394400.1	0.0269692	0		Segmental
Ghir_A05G011340.1	Ga05G1168.1	0	0		Segmental
Ghir_A05G014200.1	Ga05G1461.1	0.00445656	0		Segmental
Ghir_A08G015310.1	Ga08G1715.1	0.00489332	0		Segmental
Ghir_A10G005030.1	Ga10G2522.1	0.00131521	0		Segmental
Ghir_D03G007580.1	Gorai.003G093300.1	0.00261895	0		Segmental

## Sheet: Table S3
Table S3 Specific information of cis-acting elements
Gene ID	start	end	description
GhCKX1	99	107	light responsiveness
GhCKX1	122	128	low-temperature responsiveness
GhCKX1	344	350	light responsiveness
GhCKX1	523	531	light responsiveness
GhCKX1	578	583	MeJA-responsiveness
GhCKX1	578	583	MeJA-responsiveness
GhCKX1	757	764	gibberellin-responsiveness
GhCKX1	769	775	drought-inducibility
GhCKX1	915	921	light responsiveness
GhCKX1	916	921	abscisic acid responsiveness
GhCKX1	919	924	MeJA-responsiveness
GhCKX1	919	924	MeJA-responsiveness
GhCKX1	996	1002	anaerobic induction
GhCKX1	1132	1138	light responsiveness
GhCKX1	1155	1160	MeJA-responsiveness
GhCKX1	1155	1160	MeJA-responsiveness
GhCKX1	1290	1296	abscisic acid responsiveness
GhCKX1	1290	1296	light responsiveness
GhCKX1	1290	1296	light responsiveness
GhCKX1	1291	1296	abscisic acid responsiveness
GhCKX1	1306	1312	drought-inducibility
GhCKX1	1318	1323	abscisic acid responsiveness
GhCKX1	1318	1324	light responsiveness
GhCKX1	1368	1373	abscisic acid responsiveness
GhCKX1	1368	1374	light responsiveness
GhCKX1	1390	1396	abscisic acid responsiveness
GhCKX1	1390	1396	light responsiveness
GhCKX1	1390	1396	light responsiveness
GhCKX1	1391	1396	abscisic acid responsiveness
GhCKX1	1402	1408	abscisic acid responsiveness
GhCKX1	1402	1408	light responsiveness
GhCKX1	1402	1408	light responsiveness
GhCKX1	1403	1408	abscisic acid responsiveness
GhCKX1	1736	1744	light responsiveness
GhCKX1	1864	1869	abscisic acid responsiveness
GhCKX1	1864	1870	light responsiveness
GhCKX1	1873	1881	light responsiveness
GhCKX1	1873	1882	light responsiveness
GhCKX1	1947	1953	anaerobic induction
GhCKX1	1965	1971	low-temperature responsiveness
GhCKX1	1969	1975	anaerobic induction
GhCKX1	1979	1987	light responsiveness
GhCKX10	312	325	light responsiveness
GhCKX10	386	396	salicylic acid responsiveness
GhCKX10	422	431	defense and stress responsiveness
GhCKX10	498	504	meristem expression
GhCKX10	515	522	light responsiveness
GhCKX10	518	524	light responsiveness
GhCKX10	592	599	auxin-responsive
GhCKX10	663	668	MeJA-responsiveness
GhCKX10	663	668	MeJA-responsiveness
GhCKX10	688	697	light responsiveness
GhCKX10	690	699	light responsiveness
GhCKX10	712	718	light responsiveness
GhCKX10	765	772	light responsiveness
GhCKX10	980	987	light responsiveness
GhCKX10	1047	1054	light responsiveness
GhCKX10	1154	1161	gibberellin-responsiveness
GhCKX10	1218	1224	low-temperature responsiveness
GhCKX10	1269	1274	abscisic acid responsiveness
GhCKX10	1269	1275	light responsiveness
GhCKX10	1305	1313.5	differentiation of the palisade mesophyll cells
GhCKX10	1335	1345	light responsiveness
GhCKX10	1367	1373	drought-inducibility
GhCKX10	1449	1456	gibberellin-responsiveness
GhCKX10	1516	1522	abscisic acid responsiveness
GhCKX10	1516	1522	light responsiveness
GhCKX10	1516	1522	light responsiveness
GhCKX10	1517	1522	abscisic acid responsiveness
GhCKX10	1574	1581	gibberellin-responsiveness
GhCKX10	1588	1594	light responsiveness
GhCKX10	1589	1594	abscisic acid responsiveness
GhCKX10	1612	1617	MeJA-responsiveness
GhCKX10	1612	1617	MeJA-responsiveness
GhCKX10	1828	1834	anaerobic induction
GhCKX10	1867	1877	light responsiveness
GhCKX10	1943	1952	defense and stress responsiveness
GhCKX10	1978	1987	salicylic acid responsiveness
GhCKX11	14	20	light responsiveness
GhCKX11	30	39	light responsiveness
GhCKX11	555	561	light responsiveness
GhCKX11	663	669	anaerobic induction
GhCKX11	950	959	light responsiveness
GhCKX11	1078	1086	light responsiveness
GhCKX11	1184	1190	light responsiveness
GhCKX11	1185	1190	abscisic acid responsiveness
GhCKX11	1238	1247	light responsiveness
GhCKX11	1241	1247	abscisic acid responsiveness
GhCKX11	1241	1247	light responsiveness
GhCKX11	1241	1247	light responsiveness
GhCKX11	1242	1247	abscisic acid responsiveness
GhCKX11	1261	1267	light responsiveness
GhCKX11	1644	1652.5	differentiation of the palisade mesophyll cells
GhCKX11	1749	1758	salicylic acid responsiveness
GhCKX11	1830	1836	light responsiveness
GhCKX11	1876	1882	low-temperature responsiveness
GhCKX12	110	115	MeJA-responsiveness
GhCKX12	110	115	MeJA-responsiveness
GhCKX12	143	150	light responsiveness
GhCKX12	148	154	anaerobic induction
GhCKX12	184	190	drought-inducibility
GhCKX12	297	306	zein metabolism regulation
GhCKX12	445	451	light responsiveness
GhCKX12	756	761	abscisic acid responsiveness
GhCKX12	756	762	light responsiveness
GhCKX12	1029	1037	light responsiveness
GhCKX12	1163	1169	light responsiveness
GhCKX12	1238	1244	anaerobic induction
GhCKX12	1387	1393	light responsiveness
GhCKX12	1481	1487	light responsiveness
GhCKX12	1520	1526	light responsiveness
GhCKX12	1550	1556	light responsiveness
GhCKX12	1679	1685	light responsiveness
GhCKX12	1898	1904	anaerobic induction
GhCKX13	201	210	circadian control
GhCKX13	223	231	zein metabolism regulation
GhCKX13	586	592	light responsiveness
GhCKX13	629	635	light responsiveness
GhCKX13	633	639	light responsiveness
GhCKX13	687	693	anaerobic induction
GhCKX13	708	714	light responsiveness
GhCKX13	718	727	defense and stress responsiveness
GhCKX13	851	860.5	light responsiveness
GhCKX13	934	940	light responsiveness
GhCKX13	1063	1070	light responsiveness
GhCKX13	1343	1349	light responsiveness
GhCKX13	1468	1478	light responsiveness
GhCKX13	1506	1515	light responsiveness
GhCKX13	1512	1519	gibberellin-responsiveness
GhCKX13	1797	1803	auxin-responsive
GhCKX13	1803	1809	auxin-responsive
GhCKX13	1873	1880	light responsiveness
GhCKX13	1953	1959	light responsiveness
GhCKX14	1	9	light responsiveness
GhCKX14	138	144	meristem expression
GhCKX14	447	453	light responsiveness
GhCKX14	459	467	light responsiveness
GhCKX14	577	583	light responsiveness
GhCKX14	608	614	light responsiveness
GhCKX14	644	650	anaerobic induction
GhCKX14	647	653	low-temperature responsiveness
GhCKX14	787	795	light responsiveness
GhCKX14	841	846	MeJA-responsiveness
GhCKX14	841	846	MeJA-responsiveness
GhCKX14	990	996	light responsiveness
GhCKX14	1007	1014	gibberellin-responsiveness
GhCKX14	1142	1148	light responsiveness
GhCKX14	1143	1148	abscisic acid responsiveness
GhCKX14	1147	1153	auxin-responsive
GhCKX14	1222	1228	anaerobic induction
GhCKX14	1279	1285	light responsiveness
GhCKX14	1280	1285	abscisic acid responsiveness
GhCKX14	1358	1364	light responsiveness
GhCKX14	1381	1386	MeJA-responsiveness
GhCKX14	1381	1386	MeJA-responsiveness
GhCKX14	1521	1527	abscisic acid responsiveness
GhCKX14	1521	1527	light responsiveness
GhCKX14	1521	1527	light responsiveness
GhCKX14	1522	1527	abscisic acid responsiveness
GhCKX14	1549	1554	abscisic acid responsiveness
GhCKX14	1549	1555	light responsiveness
GhCKX14	1621	1626	abscisic acid responsiveness
GhCKX14	1621	1627	light responsiveness
GhCKX14	1633	1639	abscisic acid responsiveness
GhCKX14	1633	1639	light responsiveness
GhCKX14	1633	1639	light responsiveness
GhCKX14	1634	1639	abscisic acid responsiveness
GhCKX14	1658	1664	light responsiveness
GhCKX14	1777	1785	light responsiveness
GhCKX14	1869	1875	light responsiveness
GhCKX14	1871	1881	light responsiveness
GhCKX14	1871	1881	light responsiveness
GhCKX14	1873	1882	light responsiveness
GhCKX14	1873	1881	light responsiveness
GhCKX14	1947	1953	anaerobic induction
GhCKX14	1965	1971	low-temperature responsiveness
GhCKX14	1969	1975	anaerobic induction
GhCKX14	1979	1987	light responsiveness
GhCKX15	13	19	light responsiveness
GhCKX15	169	177	light responsiveness
GhCKX15	185	192	endosperm expression
GhCKX15	346	352	auxin-responsive
GhCKX15	416	422	auxin-responsive
GhCKX15	449	455	low-temperature responsiveness
GhCKX15	490	496	low-temperature responsiveness
GhCKX15	840	849	zein metabolism regulation
GhCKX16	783	789	light responsiveness
GhCKX16	905	911	light responsiveness
GhCKX16	937	944	endosperm expression
GhCKX16	1166	1172	light responsiveness
GhCKX16	1246	1255	circadian control
GhCKX16	1460	1465	MeJA-responsiveness
GhCKX16	1460	1465	MeJA-responsiveness
GhCKX16	1652	1658	light responsiveness
GhCKX16	1695	1701	light responsiveness
GhCKX16	1784	1790	anaerobic induction
GhCKX16	1794	1802	light responsiveness
GhCKX17	100	109	light responsiveness
GhCKX17	105	113	light responsiveness
GhCKX17	279	285	light responsiveness
GhCKX17	294	300	low-temperature responsiveness
GhCKX17	324	333	defense and stress responsiveness
GhCKX17	324	330	light responsiveness
GhCKX17	336	342	light responsiveness
GhCKX17	342	350	light responsiveness
GhCKX17	399	406	light responsiveness
GhCKX17	400	406	light responsiveness
GhCKX17	670	677	auxin-responsive
GhCKX17	731	737	light responsiveness
GhCKX17	748	754	light responsiveness
GhCKX17	868	874	auxin-responsive
GhCKX17	1015	1026	light responsiveness
GhCKX17	1076	1082	light responsiveness
GhCKX17	1176	1182	light responsiveness
GhCKX17	1215	1220	MeJA-responsiveness
GhCKX17	1215	1220	MeJA-responsiveness
GhCKX17	1248	1254	light responsiveness
GhCKX17	1249	1254	abscisic acid responsiveness
GhCKX17	1360	1366	abscisic acid responsiveness
GhCKX17	1360	1366	light responsiveness
GhCKX17	1360	1366	light responsiveness
GhCKX17	1361	1366	abscisic acid responsiveness
GhCKX17	1480	1487	light responsiveness
GhCKX17	1516	1522	abscisic acid responsiveness
GhCKX17	1516	1522	light responsiveness
GhCKX17	1516	1522	light responsiveness
GhCKX17	1517	1522	abscisic acid responsiveness
GhCKX17	1527	1536	abscisic acid responsiveness
GhCKX17	1527	1536	light responsiveness
GhCKX17	1529	1535	abscisic acid responsiveness
GhCKX17	1529	1535	light responsiveness
GhCKX17	1529	1535	light responsiveness
GhCKX17	1530	1535	abscisic acid responsiveness
GhCKX17	1713	1722	light responsiveness
GhCKX17	1751	1757	light responsiveness
GhCKX17	1752	1757	abscisic acid responsiveness
GhCKX17	1768	1777	salicylic acid responsiveness
GhCKX17	1983	1989	light responsiveness
GhCKX17	1988	1996	light responsiveness
GhCKX18	35	41	light responsiveness
GhCKX18	369	375	light responsiveness
GhCKX18	370	375	abscisic acid responsiveness
GhCKX18	446	454	light responsiveness
GhCKX18	636	642	light responsiveness
GhCKX18	673	679	light responsiveness
GhCKX18	717	724	auxin-responsive
GhCKX18	773	779	meristem expression
GhCKX18	783	789	light responsiveness
GhCKX18	806	812	light responsiveness
GhCKX18	813	819	light responsiveness
GhCKX18	882	890	light responsiveness
GhCKX18	1051	1057	drought-inducibility
GhCKX18	1171	1177	light responsiveness
GhCKX18	1263	1270	endosperm expression
GhCKX18	1286	1293	light responsiveness
GhCKX18	1500	1506	abscisic acid responsiveness
GhCKX18	1500	1506	light responsiveness
GhCKX18	1500	1506	light responsiveness
GhCKX18	1501	1506	abscisic acid responsiveness
GhCKX18	1600	1606	anaerobic induction
GhCKX18	1622	1628	abscisic acid responsiveness
GhCKX18	1622	1628	light responsiveness
GhCKX18	1622	1628	light responsiveness
GhCKX18	1623	1628	abscisic acid responsiveness
GhCKX18	1642	1651	abscisic acid responsiveness
GhCKX18	1644	1650	abscisic acid responsiveness
GhCKX18	1644	1650	light responsiveness
GhCKX18	1644	1650	light responsiveness
GhCKX18	1645	1650	abscisic acid responsiveness
GhCKX18	1675	1682	gibberellin-responsiveness
GhCKX18	1765	1771	anaerobic induction
GhCKX18	1799	1805	light responsiveness
GhCKX18	1800	1805	abscisic acid responsiveness
GhCKX18	1892	1898	light responsiveness
GhCKX18	1962	1968	anaerobic induction
GhCKX19	86	92	anaerobic induction
GhCKX19	379	385	light responsiveness
GhCKX19	473	482	light responsiveness
GhCKX19	556	563	light responsiveness
GhCKX19	657	663	light responsiveness
GhCKX19	735	744	defense and stress responsiveness
GhCKX19	885	891	light responsiveness
GhCKX19	1258	1264	anaerobic induction
GhCKX19	1299	1305	anaerobic induction
GhCKX19	1489	1496	light responsiveness
GhCKX19	1560	1569	zein metabolism regulation
GhCKX19	1677	1683	light responsiveness
GhCKX19	1712	1718	light responsiveness
GhCKX19	1827	1837	light responsiveness
GhCKX19	1842	1848	auxin-responsive
GhCKX2	1	11	light responsiveness
GhCKX2	12	19	light responsiveness
GhCKX2	13	19	light responsiveness
GhCKX2	75	81	light responsiveness
GhCKX2	163	169	light responsiveness
GhCKX2	466	472	auxin-responsive
GhCKX2	680	686	light responsiveness
GhCKX2	799	809	light responsiveness
GhCKX2	854	860	light responsiveness
GhCKX2	880	889	light responsiveness
GhCKX2	968	974	light responsiveness
GhCKX2	1238	1244	light responsiveness
GhCKX2	1320	1329	circadian control
GhCKX2	1526	1534	light responsiveness
GhCKX2	1668	1674	light responsiveness
GhCKX2	1799	1806	light responsiveness
GhCKX20	10	16	meristem expression
GhCKX20	42	48	meristem expression
GhCKX20	459	466	gibberellin-responsiveness
GhCKX20	913	919	light responsiveness
GhCKX20	914	919	abscisic acid responsiveness
GhCKX20	1011	1017	light responsiveness
GhCKX20	1030	1036	drought-inducibility
GhCKX20	1058	1064	drought-inducibility
GhCKX20	1142	1148	light responsiveness
GhCKX20	1439	1444	abscisic acid responsiveness
GhCKX20	1439	1445	light responsiveness
GhCKX20	1467	1474	light responsiveness
GhCKX20	1811	1817	light responsiveness
GhCKX20	1949	1962	light responsiveness
GhCKX21	1	11	salicylic acid responsiveness
GhCKX21	25	31	anaerobic induction
GhCKX21	30	37	light responsiveness
GhCKX21	31	37	light responsiveness
GhCKX21	102	108	anaerobic induction
GhCKX21	329	335	anaerobic induction
GhCKX21	560	569	salicylic acid responsiveness
GhCKX21	589	596	light responsiveness
GhCKX21	704	710	light responsiveness
GhCKX21	797	803	light responsiveness
GhCKX21	860	866	light responsiveness
GhCKX21	882	888	meristem expression
GhCKX21	945	952	light responsiveness
GhCKX21	961	967	anaerobic induction
GhCKX21	1104	1111	light responsiveness
GhCKX21	1136	1143	gibberellin-responsiveness
GhCKX21	1238	1244	light responsiveness
GhCKX21	1425	1433	light responsiveness
GhCKX21	1613	1618	abscisic acid responsiveness
GhCKX21	1613	1619	light responsiveness
GhCKX21	1615	1620	MeJA-responsiveness
GhCKX21	1615	1620	MeJA-responsiveness
GhCKX21	1637	1643	light responsiveness
GhCKX21	1749	1755	auxin-responsive
GhCKX21	1755	1761	auxin-responsive
GhCKX21	1835	1841	light responsiveness
GhCKX21	1836	1841	abscisic acid responsiveness
GhCKX21	1894	1900	auxin-responsive
GhCKX21	1912	1918	anaerobic induction
GhCKX21	1942	1951	defense and stress responsiveness
GhCKX21	1961	1967	light responsiveness
GhCKX22	45	51	light responsiveness
GhCKX22	79	87	light responsiveness
GhCKX22	153	159	low-temperature responsiveness
GhCKX22	185	191	light responsiveness
GhCKX22	303	314	salicylic acid responsiveness
GhCKX22	374	382	zein metabolism regulation
GhCKX22	383	389	light responsiveness
GhCKX22	386	393	abscisic acid responsiveness
GhCKX22	443	451.5	differentiation of the palisade mesophyll cells
GhCKX22	458	467	zein metabolism regulation
GhCKX22	591	596	MeJA-responsiveness
GhCKX22	591	596	MeJA-responsiveness
GhCKX22	603	608	MeJA-responsiveness
GhCKX22	603	608	MeJA-responsiveness
GhCKX22	719	728	zein metabolism regulation
GhCKX22	728	735	gibberellin-responsiveness
GhCKX22	740	746	low-temperature responsiveness
GhCKX22	1102	1110	light responsiveness
GhCKX22	1103	1109	light responsiveness
GhCKX22	1104	1109	abscisic acid responsiveness
GhCKX22	1107	1113	anaerobic induction
GhCKX22	1240	1246	low-temperature responsiveness
GhCKX22	1287	1293	anaerobic induction
GhCKX22	1299	1305	light responsiveness
GhCKX22	1534	1540	light responsiveness
GhCKX22	1605	1614	salicylic acid responsiveness
GhCKX22	1786	1792	anaerobic induction
GhCKX23	1	7	anaerobic induction
GhCKX23	129	135	light responsiveness
GhCKX23	212	218	anaerobic induction
GhCKX23	449	455	drought-inducibility
GhCKX23	803	809	anaerobic induction
GhCKX23	992	998	anaerobic induction
GhCKX23	995	1001	light responsiveness
GhCKX23	1255	1262	gibberellin-responsiveness
GhCKX23	1317	1323	anaerobic induction
GhCKX23	1424	1429	MeJA-responsiveness
GhCKX23	1424	1429	MeJA-responsiveness
GhCKX23	1512	1520	light responsiveness
GhCKX23	1537	1543	anaerobic induction
GhCKX23	1621	1630	salicylic acid responsiveness
GhCKX23	1665	1674	light responsiveness
GhCKX23	1737	1743	anaerobic induction
GhCKX23	1748	1758	light responsiveness
GhCKX23	1763	1769	anaerobic induction
GhCKX23	1795	1801	meristem expression
GhCKX23	1833	1839	light responsiveness
GhCKX23	1861	1872	light responsiveness
GhCKX23	1962	1971	salicylic acid responsiveness
GhCKX24	143	151	light responsiveness
GhCKX24	353	359	low-temperature responsiveness
GhCKX24	355	364	salicylic acid responsiveness
GhCKX24	391	400	defense and stress responsiveness
GhCKX24	467	473	meristem expression
GhCKX24	487	493	light responsiveness
GhCKX24	535	542	auxin-responsive
GhCKX24	538	547	salicylic acid responsiveness
GhCKX24	588	594	light responsiveness
GhCKX24	632	638	anaerobic induction
GhCKX24	752	759	light responsiveness
GhCKX24	763	770	light responsiveness
GhCKX24	764	770	light responsiveness
GhCKX24	768	774	low-temperature responsiveness
GhCKX24	1041	1048	light responsiveness
GhCKX24	1148	1155	gibberellin-responsiveness
GhCKX24	1264	1269	abscisic acid responsiveness
GhCKX24	1264	1270	light responsiveness
GhCKX24	1300	1308.5	differentiation of the palisade mesophyll cells
GhCKX24	1330	1339	light responsiveness
GhCKX24	1362	1368	drought-inducibility
GhCKX24	1444	1451	gibberellin-responsiveness
GhCKX24	1511	1517	abscisic acid responsiveness
GhCKX24	1511	1517	light responsiveness
GhCKX24	1511	1517	light responsiveness
GhCKX24	1512	1517	abscisic acid responsiveness
GhCKX24	1569	1576	gibberellin-responsiveness
GhCKX24	1583	1589	light responsiveness
GhCKX24	1584	1589	abscisic acid responsiveness
GhCKX24	1607	1612	MeJA-responsiveness
GhCKX24	1607	1612	MeJA-responsiveness
GhCKX24	1828	1834	anaerobic induction
GhCKX24	1867	1877	light responsiveness
GhCKX24	1943	1952	defense and stress responsiveness
GhCKX25	22	30	light responsiveness
GhCKX25	238	244	light responsiveness
GhCKX25	956	965	light responsiveness
GhCKX25	1035	1042	light responsiveness
GhCKX25	1094	1100	anaerobic induction
GhCKX25	1178	1184	light responsiveness
GhCKX25	1179	1184	abscisic acid responsiveness
GhCKX25	1232	1241	light responsiveness
GhCKX25	1235	1241	abscisic acid responsiveness
GhCKX25	1235	1241	light responsiveness
GhCKX25	1235	1241	light responsiveness
GhCKX25	1236	1241	abscisic acid responsiveness
GhCKX25	1255	1261	light responsiveness
GhCKX25	1286	1291	MeJA-responsiveness
GhCKX25	1286	1291	MeJA-responsiveness
GhCKX25	1500	1506	meristem expression
GhCKX25	1639	1648	light responsiveness
GhCKX25	1824	1830	light responsiveness
GhCKX25	1928	1935	endosperm expression
GhCKX26	89	97	light responsiveness
GhCKX26	205	212	light responsiveness
GhCKX26	206	212	light responsiveness
GhCKX26	240	245	MeJA-responsiveness
GhCKX26	240	245	MeJA-responsiveness
GhCKX26	270	277	light responsiveness
GhCKX26	275	281	anaerobic induction
GhCKX26	335	342	gibberellin-responsiveness
GhCKX26	462	469	gibberellin-responsiveness
GhCKX26	584	593	light responsiveness
GhCKX26	585	591	light responsiveness
GhCKX26	586	591	abscisic acid responsiveness
GhCKX26	663	669	light responsiveness
GhCKX26	1171	1179	light responsiveness
GhCKX26	1306	1312	light responsiveness
GhCKX26	1382	1388	anaerobic induction
GhCKX26	1609	1615	light responsiveness
GhCKX26	1696	1702	light responsiveness
GhCKX26	1696	1705	light responsiveness
GhCKX26	1744	1750	anaerobic induction
GhCKX26	1899	1905	anaerobic induction
GhCKX27	142	147	MeJA-responsiveness
GhCKX27	142	147	MeJA-responsiveness
GhCKX27	161	170	light responsiveness
GhCKX27	174	183	light responsiveness
GhCKX27	176	182	abscisic acid responsiveness
GhCKX27	176	182	light responsiveness
GhCKX27	176	182	light responsiveness
GhCKX27	177	182	abscisic acid responsiveness
GhCKX27	192	197	MeJA-responsiveness
GhCKX27	192	197	MeJA-responsiveness
GhCKX27	249	258	light responsiveness
GhCKX27	504	510	light responsiveness
GhCKX27	547	553	light responsiveness
GhCKX27	551	557	light responsiveness
GhCKX27	626	632	light responsiveness
GhCKX27	636	645	defense and stress responsiveness
GhCKX27	761	770	zein metabolism regulation
GhCKX27	778	787.5	light responsiveness
GhCKX27	861	867	light responsiveness
GhCKX27	986	992	anaerobic induction
GhCKX27	1228	1234	light responsiveness
GhCKX27	1271	1277	light responsiveness
GhCKX27	1795	1801	auxin-responsive
GhCKX27	1871	1878	light responsiveness
GhCKX27	1952	1958	light responsiveness
GhCKX3	21	27	auxin-responsive
GhCKX3	308	317	light responsiveness
GhCKX3	309	318	light responsiveness
GhCKX3	311	320	light responsiveness
GhCKX3	314	323	light responsiveness
GhCKX3	337	343	anaerobic induction
GhCKX3	385	392	gibberellin-responsiveness
GhCKX3	436	445	defense and stress responsiveness
GhCKX3	486	492	light responsiveness
GhCKX3	523	532	defense and stress responsiveness
GhCKX3	523	529	light responsiveness
GhCKX3	541	549	light responsiveness
GhCKX3	594	601	light responsiveness
GhCKX3	595	601	light responsiveness
GhCKX3	709	715	light responsiveness
GhCKX3	858	864	light responsiveness
GhCKX3	875	881	light responsiveness
GhCKX3	1165	1175	light responsiveness
GhCKX3	1234	1240	light responsiveness
GhCKX3	1299	1305	drought-inducibility
GhCKX3	1339	1345	drought-inducibility
GhCKX3	1374	1380	abscisic acid responsiveness
GhCKX3	1374	1380	light responsiveness
GhCKX3	1374	1380	light responsiveness
GhCKX3	1375	1380	abscisic acid responsiveness
GhCKX3	1494	1501	light responsiveness
GhCKX3	1530	1536	abscisic acid responsiveness
GhCKX3	1530	1536	light responsiveness
GhCKX3	1530	1536	light responsiveness
GhCKX3	1531	1536	abscisic acid responsiveness
GhCKX3	1540	1549	abscisic acid responsiveness
GhCKX3	1540	1549	light responsiveness
GhCKX3	1542	1548	abscisic acid responsiveness
GhCKX3	1542	1548	light responsiveness
GhCKX3	1542	1548	light responsiveness
GhCKX3	1543	1548	abscisic acid responsiveness
GhCKX3	1548	1555	light responsiveness
GhCKX3	1560	1566	anaerobic induction
GhCKX3	1578	1585	gibberellin-responsiveness
GhCKX3	1765	1771	light responsiveness
GhCKX3	1766	1771	abscisic acid responsiveness
GhCKX3	1782	1791	salicylic acid responsiveness
GhCKX3	1942	1948	anaerobic induction
GhCKX3	1983	1989	light responsiveness
GhCKX3	1988	1996	light responsiveness
GhCKX4	56	65	light responsiveness
GhCKX4	300	306	light responsiveness
GhCKX4	301	306	abscisic acid responsiveness
GhCKX4	353	360	light responsiveness
GhCKX4	354	360	light responsiveness
GhCKX4	381	389	light responsiveness
GhCKX4	573	579	light responsiveness
GhCKX4	610	616	light responsiveness
GhCKX4	654	661	auxin-responsive
GhCKX4	710	716	meristem expression
GhCKX4	720	726	light responsiveness
GhCKX4	743	749	light responsiveness
GhCKX4	750	756	light responsiveness
GhCKX4	876	882	anaerobic induction
GhCKX4	972	982	light responsiveness
GhCKX4	1030	1036	light responsiveness
GhCKX4	1183	1189	light responsiveness
GhCKX4	1245	1258	light responsiveness
GhCKX4	1266	1273	endosperm expression
GhCKX4	1390	1395	MeJA-responsiveness
GhCKX4	1390	1395	MeJA-responsiveness
GhCKX4	1500	1506	abscisic acid responsiveness
GhCKX4	1500	1506	light responsiveness
GhCKX4	1500	1506	light responsiveness
GhCKX4	1501	1506	abscisic acid responsiveness
GhCKX4	1600	1606	anaerobic induction
GhCKX4	1642	1651	abscisic acid responsiveness
GhCKX4	1644	1650	abscisic acid responsiveness
GhCKX4	1644	1650	light responsiveness
GhCKX4	1644	1650	light responsiveness
GhCKX4	1645	1650	abscisic acid responsiveness
GhCKX4	1675	1682	gibberellin-responsiveness
GhCKX4	1765	1771	anaerobic induction
GhCKX4	1799	1805	light responsiveness
GhCKX4	1800	1805	abscisic acid responsiveness
GhCKX4	1887	1894	light responsiveness
GhCKX4	1892	1898	light responsiveness
GhCKX4	1962	1968	anaerobic induction
GhCKX5	282	288	light responsiveness
GhCKX5	574	581	light responsiveness
GhCKX5	675	681	light responsiveness
GhCKX5	749	758	defense and stress responsiveness
GhCKX5	761	766	abscisic acid responsiveness
GhCKX5	761	767	light responsiveness
GhCKX5	861	870	circadian control
GhCKX5	897	903	light responsiveness
GhCKX5	1273	1279	anaerobic induction
GhCKX5	1310	1316	anaerobic induction
GhCKX5	1424	1431	gibberellin-responsiveness
GhCKX5	1453	1460	gibberellin-responsiveness
GhCKX5	1557	1566	zein metabolism regulation
GhCKX5	1710	1716	light responsiveness
GhCKX5	1826	1836	light responsiveness
GhCKX5	1841	1847	auxin-responsive
GhCKX6	81	90	light responsiveness
GhCKX6	166	172	light responsiveness
GhCKX6	223	229	meristem expression
GhCKX6	241	247	light responsiveness
GhCKX6	264	270	light responsiveness
GhCKX6	651	657	meristem expression
GhCKX6	795	804	light responsiveness
GhCKX6	1084	1090	light responsiveness
GhCKX6	1085	1090	abscisic acid responsiveness
GhCKX6	1149	1155	light responsiveness
GhCKX6	1182	1188	light responsiveness
GhCKX6	1201	1207	drought-inducibility
GhCKX6	1230	1238	light responsiveness
GhCKX6	1464	1469	abscisic acid responsiveness
GhCKX6	1464	1470	light responsiveness
GhCKX6	1492	1499	light responsiveness
GhCKX6	1694	1700	light responsiveness
GhCKX6	1717	1723	anaerobic induction
GhCKX6	1813	1819	light responsiveness
GhCKX6	1840	1849	salicylic acid responsiveness
GhCKX7	47	54	light responsiveness
GhCKX7	210	219	circadian control
GhCKX7	399	405	light responsiveness
GhCKX7	541	548	light responsiveness
GhCKX7	557	566	salicylic acid responsiveness
GhCKX7	581	587	anaerobic induction
GhCKX7	586	593	light responsiveness
GhCKX7	587	593	light responsiveness
GhCKX7	657	663	anaerobic induction
GhCKX7	1060	1068	light responsiveness
GhCKX7	1153	1160	light responsiveness
GhCKX7	1185	1192	gibberellin-responsiveness
GhCKX7	1287	1293	light responsiveness
GhCKX7	1413	1422	salicylic acid responsiveness
GhCKX7	1547	1557	light responsiveness
GhCKX7	1632	1638	light responsiveness
GhCKX7	1746	1752	auxin-responsive
GhCKX7	1752	1758	auxin-responsive
GhCKX7	1832	1838	light responsiveness
GhCKX7	1833	1838	abscisic acid responsiveness
GhCKX7	1838	1844	light responsiveness
GhCKX7	1839	1844	abscisic acid responsiveness
GhCKX7	1894	1900	auxin-responsive
GhCKX7	1912	1918	anaerobic induction
GhCKX7	1942	1951	defense and stress responsiveness
GhCKX7	1961	1967	light responsiveness
GhCKX8	2	10	light responsiveness
GhCKX8	112	118	light responsiveness
GhCKX8	319	325	light responsiveness
GhCKX8	335	341	light responsiveness
GhCKX8	339	345	light responsiveness
GhCKX8	396	402	light responsiveness
GhCKX8	443	449	light responsiveness
GhCKX8	444	449	abscisic acid responsiveness
GhCKX8	473	481	light responsiveness
GhCKX8	595	601	abscisic acid responsiveness
GhCKX8	595	601	light responsiveness
GhCKX8	595	601	light responsiveness
GhCKX8	596	601	abscisic acid responsiveness
GhCKX8	800	806	light responsiveness
GhCKX8	893	899	light responsiveness
GhCKX8	894	899	abscisic acid responsiveness
GhCKX8	1033	1039	light responsiveness
GhCKX8	1077	1083	light responsiveness
GhCKX8	1181	1188	gibberellin-responsiveness
GhCKX8	1218	1224	light responsiveness
GhCKX8	1320	1325	abscisic acid responsiveness
GhCKX8	1320	1326	light responsiveness
GhCKX8	1787	1793	anaerobic induction
GhCKX8	1823	1830	light responsiveness
GhCKX8	1824	1830	light responsiveness
GhCKX8	1852	1858	light responsiveness
GhCKX8	1856	1862	light responsiveness
GhCKX9	76	81	MeJA-responsiveness
GhCKX9	76	81	MeJA-responsiveness
GhCKX9	136	142	auxin-responsive
GhCKX9	293	301.5	differentiation of the palisade mesophyll cells
GhCKX9	439	445	anaerobic induction
GhCKX9	653	661.5	differentiation of the palisade mesophyll cells
GhCKX9	799	805	anaerobic induction
GhCKX9	989	995	anaerobic induction
GhCKX9	992	998	light responsiveness
GhCKX9	1260	1267	gibberellin-responsiveness
GhCKX9	1421	1426	MeJA-responsiveness
GhCKX9	1421	1426	MeJA-responsiveness
GhCKX9	1509	1517	light responsiveness
GhCKX9	1534	1540	anaerobic induction
GhCKX9	1618	1627	salicylic acid responsiveness
GhCKX9	1662	1671	light responsiveness
GhCKX9	1695	1704	defense and stress responsiveness
GhCKX9	1699	1705	light responsiveness
GhCKX9	1731	1737	anaerobic induction
GhCKX9	1742	1752	light responsiveness
GhCKX9	1789	1795	meristem expression
GhCKX9	1827	1833	light responsiveness
GhCKX9	1856	1867	light responsiveness

## Sheet: Table S4
Table S4 List of the primers used for VIGS
Gene	Forward primer	Reverse primer
GhCKX14	gtgagtaaggttaccgaattcATGGAGATTCTTCGCCTGGG	gagacgcgtgagctcggtaccCCAAACACGAGGCCGAGGTGGCTTAT

## Sheet: Table S5
Table S5 Expression data in different tissues and abiotic stress treatment
Geneid	root	stem	leaf	sepal	epicalyx	torus	anther	petal	pistil	0dpa	1dpa	3dpa	5dpa	10dpa	20dpa	10_dpa_fiber	20_dpa_fiber	25_dpa_fiber		TM1_37C_1h	TM1_37C_3h	TM1_37C_6h	TM1_37C_12h	TM1_37C_24h	TM1_4C_1h	TM1_4C_3h	TM1_4C_6h	TM1_4C_12h	TM1_4C_24h	TM1_NaCl_1h	TM1_NaCl_3h	TM1_NaCl_6h	TM1_NaCl_12h	TM1_NaCl_24h	TM1_PEG_1h	TM1_PEG_3h	TM1_PEG_6h	TM1_PEG_12h	TM1_PEG_24h
GhCKX1	0	0	0	0	0	0	0	0	0	0	-2.77959	0	0	0	0	0	-3.10532	-3.42353		0	0	0	0	0	0	0	0	0	0	0	0	0	0	0	0	0	0	0	0
GhCKX2	2.02472	1.22888	1.05012	2.53759	-0.324034	3.40496	3.18101	3.42614	4.98541	4.90505	5.17332	3.97749	3.49955	4.70448	3.10283	-0.345381	4.80846	3.60172		-1.80312	-0.568219	-0.113365	-0.400366	1.53936	-0.56809	-0.224853	-1.09135	-0.944277	2.80125	0.402515	0.5081	0.724694	-2.5132	1.48026	-0.274513	-0.224451	0.343409	-1.48263	2.01204
GhCKX3	-2.30329	-3.81604	-2.57118	1.23072	-2.3265	2.89003	-0.787285	-2.07846	-1.30294	4.38482	4.19589	2.67577	2.79436	5.93823	3.21376	2.68574	3.51615	6.07858		2.20687	2.34658	-4.23657	0	0	-0.660965	0.401375	-3.77899	4.2347	3.26671	0.739565	0.701838	-3.40728	3.53946	3.45993	2.01872	1.84388	-2.73334	2.20674	3.68256
GhCKX4	1.14961	1.26957	0.588453	0.84813	3.00552	2.49284	-3.24788	2.61714	0	3.19426	2.81322	-1.37894	-2.60618	2.66315	0.192194	-1.22263	-3.08314	2.28546		-2.03349	1.56577	-0.757437	0.44223	1.05393	-1.62614	0.0781253	0.340403	0.568044	-0.531509	-0.0484909	0.346556	-2.25306	1.44112	1.78117	-1.25007	-0.458176	-0.189329	1.03648	2.47259
GhCKX5	0	-5.79186	0	0.924252	-2.18771	-1.22719	4.26249	-3.59248	-2.58251	0	0	0	-0.0258134	-2.46567	-1.19276	0	0	-3.4066		0.685003	0	0	0	-1.56072	-0.803446	-0.559591	1.63666	0.602386	-2.20264	0	-4.33881	0.912114	4.17316	-4.84953	-0.328204	-0.0882402	1.33397	2.68482	-3.61364
GhCKX6	4.63633	3.69082	2.60021	0.185655	-0.110033	0.473215	4.4835	3.3215	3.76076	-0.588791	1.20032	0.534261	0.216817	1.17673	-0.733603	-2.20025	-0.475736	1.1131		-2.78155	1.43164	0.112974	0.273572	0.806943	0.710305	1.25575	-0.741179	1.13769	-0.700088	0.631988	0.736643	-0.437305	0.407748	2.25355	0.551959	0.624458	-0.974801	0.395355	2.22836
GhCKX7	-1.08763	0	0	2.47595	-4.89683	-0.0852059	4.39919	1.73023	4.38979	-4.14051	-3.71976	0	0	-5.85031	0	0	0	0		-0.437401	-0.338204	-2.00095	0	0	0	0	1.49437	0	-0.0448131	-5.92978	-0.0403249	0	0	0.0116818	0.916088	1.74437	1.05413	0	1.44858
GhCKX8	-0.696268	0	-1.65184	0	-2.24834	0	-5.43181	0	-5.4933	0	0	0	0	-4.23696	0	0	0	-1.79937		0	-1.8347	-2.22267	-1.52415	0	-1.80918	-0.507709	-1.20716	-0.981419	2.39359	-0.798169	-3.07412	0	1.61143	0	0	-2.97182	0	0.668439	0
GhCKX9	1.59705	-0.169826	-2.34276	-0.00158784	-0.0123153	-0.57175	-0.617573	-0.0700575	-0.0926478	0.162425	1.99962	-0.199255	-1.7442	-2.61234	-3.21938	-3.86775	-1.55767	-1.13892		-1.98805	0.0461769	-3.80222	-3.63417	-3.26228	1.47768	-0.798535	0.389281	0.0725908	-1.10966	-2.2687	-0.00723191	-0.0794769	-0.0665007	2.56377	0.345089	-0.872548	0.0385428	0.289527	1.85292
GhCKX10	1.80687	1.26966	-3.74082	0	0	0	0	-5.78256	0	0	0	0	-2.52118	-2.2205	-5.79053	-2.82726	0	0		-0.537443	-1.5814	-3.41551	0	-2.15858	1.49579	0	-3.31073	-1.61162	0	0	-3.73068	0	-0.382396	0	0	-1.96515	-1.58005	1.06634	-0.10722
GhCKX11	1.90872	0.552967	0.186458	2.26676	1.21139	3.73316	2.49329	3.0448	3.25341	-3.87832	0.804825	2.03503	-1.17289	-0.858916	-3.50199	-2.81299	-1.50349	-2.08436		0.364052	0.0349833	1.06478	1.18264	-1.24806	0.981131	-0.170375	-1.90345	-0.575767	-0.383279	0.996819	0.360451	0.666365	0.507472	-0.427649	0.477325	0.904318	-0.164304	0.395217	0.453404
GhCKX12	0.488926	-0.38694	-2.02288	-6.08151	0	-1.93264	-0.141197	-2.87903	-1.58532	-0.545614	-0.786041	1.61854	1.79209	1.91178	-0.399413	0.206268	1.39028	-1.21726		0	1.94653	1.34784	0.372854	0	-2.32775	1.52576	-0.20499	0	-3.04698	-2.16487	1.60522	0.0396794	-0.951	1.6847	-0.140377	-0.534046	1.08727	0.0099341	0.301282
GhCKX13	-3.1157	0	0	-3.57691	0	0.451963	1.19837	-2.37507	-1.47533	-2.0862	0	0	-4.14136	-1.97653	0	0	0	-3.12406		0	0	0	0	0	0	0	0	0	0	0	0	0	0	0	0	0	0	0	0
GhCKX14	0	0	-4.1976	0	0	0	0	0	0	0	0	0	0	0	-5.83376	0	-1.37669	-3.27928		0	0.165078	2.98447	-0.654349	-1.39387	-0.501818	-0.227592	4.93127	-2.25971	-3.62971	-1.88651	-2.09538	3.01851	4.6152	0.217001	-2.60808	0.0790355	3.32338	4.36532	0.620143
GhCKX15	0.700025	1.10966	-3.12742	1.12757	-2.31857	0.642563	5.25812	8.20878	6.35873	-5.673	-1.45825	-1.64566	-1.45878	-0.196773	-3.22073	1.32717	3.18927	1.62686		2.96646	-0.789294	0.686692	0	0	-0.00912299	-1.01412	-0.976477	-0.638017	1.02889	0	-0.56855	1.47693	0	-0.83713	-1.15198	-0.782633	-0.14543	0	-2.12193
GhCKX16	3.02704	1.56789	-0.692144	0.621681	0	2.63573	2.12163	0.606505	2.10874	5.40869	5.21333	3.40579	4.53372	5.98845	4.22765	0.517024	5.44327	3.76159		-1.01926	0.990243	-0.0210925	0.85228	0.718749	-0.916487	0.668658	-1.13143	-0.229555	0.905762	2.05501	1.3458	-0.657047	-1.9511	0.515821	0.501396	0.0690477	-1.17601	-2.22519	1.77799
GhCKX17	-1.40062	-1.9754	-1.8465	1.0145	-1.10542	3.40327	1.58125	-0.712646	-1.30294	2.57928	1.97411	1.25948	2.14581	6.95272	3.55102	2.58844	4.52342	5.84027		1.93306	2.45492	-0.606819	0	0	1.02737	1.254	-1.31927	0.986873	1.97687	1.37707	0.549605	-1.94025	-0.0200701	1.69324	0.802222	0.316599	-2.07215	-0.0263744	1.47723
GhCKX18	0.101112	-0.955536	0.813716	-2.99194	0.602805	0.203076	0.465504	2.30735	-4.553	1.37598	1.40766	0.0483757	-1.93604	-0.883458	-3.50581	-2.26604	0	-0.537843		0.12909	0.355193	-1.26828	-3.20888	-2.4612	-1.64616	-0.786847	0.466757	-0.355515	0.700508	-1.24356	-0.934412	-2.4967	-0.3288	-0.0618614	-1.26284	0.274777	-0.351111	-0.941544	-0.380295
GhCKX19	-6.27276	-5.79186	-4.6878	2.04107	0.0621217	3.47129	3.8306	-2.80155	1.91428	-3.65472	-3.38685	0	0.371838	1.63855	-0.420176	-3.81401	0	0		-0.728651	-1.3657	-2.16993	0.044577	-1.71254	-0.468346	-2.19316	1.6897	0	-2.9991	-0.932168	-0.814924	0.694601	4.59511	0	0.342388	1.18892	2.87351	3.50958	-1.47316
GhCKX20	4.65279	4.17887	3.81499	2.46798	0.311619	2.72431	4.1476	3.44529	3.84558	2.45093	3.96666	2.63775	2.98298	2.75034	1.37193	-1.46355	-2.0607	0.528171		-3.80659	1.00113	-0.0275679	-0.481689	-0.0923685	0.85762	0.907219	-1.48573	0.727656	-1.44228	0.589335	0.0420037	-0.894524	0.146888	2.09927	0.824346	0.93016	-1.71781	0.768292	1.58797
GhCKX21	-0.0694519	0	0	0.304784	0	-3.00231	3.90292	-0.493567	3.10207	-5.20556	-5.46116	0	-6.29147	0	0	0	0	0		0.0289514	0.896906	0	0	0	0	0	0	0	0	0	-0.144793	0	0	0	1.56402	4.40592	-0.0309825	0	0
GhCKX22	-0.769551	-0.203984	0.865945	-1.02983	-2.49194	-0.398969	-3.80188	0	-2.04782	0	0	0	0	0	-1.53505	0	0	-0.924947		-1.53592	-2.35338	5.17806	-0.256735	1.74621	-2.70067	-1.78921	-1.03322	-1.48674	0.535436	2.07307	-2.66724	-0.551572	-0.351791	0.579587	-2.92892	-1.30737	1.171	-1.26276	0.12926
GhCKX23	2.90982	1.76534	-2.92321	-0.7413	-0.200194	-2.03386	-2.32771	-2.27323	-1.18213	-0.509909	-0.614256	-3.33789	-3.13797	-3.5632	-5.72293	-2.86775	0	-1.29089		-0.691328	1.39553	-0.762816	-1.56432	-2.4575	1.41996	1.59202	-0.0243286	1.15265	-1.5498	-1.09821	1.77246	-0.874212	0.961584	0.922479	0.277064	0.912997	-0.145033	1.12484	0.609653
GhCKX24	3.44831	1.81766	-3.61529	-4.36984	0	-4.67484	-6.26534	0	-5.89539	-2.73408	-4.4933	0	-2.68007	0.0344505	-4.27555	-2.31115	0	-2.49005		0.872097	-0.936918	0	0	-1.6458	1.48863	0	-1.4424	0	0	0	0	0	0	0	0.0512253	0	-0.46448	0.729162	0
GhCKX25	1.79176	0.937721	-1.28466	0.221568	1.89303	2.11656	3.18566	3.53306	2.52155	-3.47554	0.0757836	-0.823167	-0.608599	-4.24788	-2.17267	-1.48036	-3.07704	-1.39555		-0.244693	0.682375	-0.952917	0.729971	-0.739026	0.35472	0.941524	-1.22207	0.859249	0.0551828	1.05928	1.76727	-1.22576	-0.212444	1.49246	0.461097	0.72468	-0.757282	-0.293054	1.87921
GhCKX26	2.19314	0.473215	0.940229	-1.03574	-1.63591	-2.3441	-1.37819	-1.69448	-0.516842	-3.77794	0	0.0424342	1.23315	3.40978	-0.385274	-1.79386	2.32317	0.782744		-0.0479921	-0.665697	-1.50544	-0.201441	0.245035	0.351564	0.888672	-2.36367	-1.81002	-1.84931	-1.35607	1.13469	-1.66318	-0.96217	-1.21781	-0.289695	1.33959	-1.20225	-1.69973	-1.04657
GhCKX27	-2.43492	0	0	-1.14688	-6.36488	0.914258	0.740136	-2.68347	0.882213	-6.2109	-6.0525	0	-6.40915	-4.96578	0	-3.82419	0	0		0	0	0	0	0	0	0	0	0	0	0	0	0	0	0	0	0	0	0	0

## Sheet: Table S6
	Table S6 List of the primers used for quantitative real-time PCR
	Gene	Forward primer	Reverse primer
	Actin	ATCCTCCGTCTTGACCTTG	TGTCCGTCAGGCAACTCAT
	GhCKX3	TTTATGGGAGGTTCCCCACCCT	AAAACACATCCTCATCCGGCGT
	GhCKX4	CGGGTTTACTGTGTCGGCTAGG	CATCACCCCACACACTCGGTTT
	GhCKX5	CACTTGAGCCAGCACCAAAACG	TTTGGGTTGATCTTGGGGTGGG
	GhCKX14	ATGCTGTCCTTGGCGGTTTAGG	GGTCGCTGGTAAAAGCCGAGAA
	GhCKX19	GCAGCAGCTTCTGAAAGGCTTG	GGGTAAACAAGGACGGGTCCAG
	GhCKX20	GGAACTGGAAGTCGTAACGGGG	AGGGCTCCGAAAAAGAGTTCCG
	GhCKX21	TGGGATGATAGGATGTCGGCTGT	ACCCCAATGCCAGCATCTTCAC
	GhCKX25	TGGCATTCCTTTCATCTGCGGT	CGCGAACCGAAATGAGCTTTCC
